# Supplementary material for: Mobile phone data analyses for public health research: a scoping review
Source: Front Public Health. 2025 Nov 20;13:1728985. doi: 10.3389/fpubh.2025.1728985 (PMC12675487; doi:10.3389/fpubh.2025.1728985)
Supplement: Supplementary file 2 [file Table_2.xlsx]

## Sheet: Sheet1
Study name	Theme	Study region	Study population	Data source	Mobility metrics	Main metrics category	Main outcome category	Objectives	Findings
Cuéllar et al. (2022)	Mobility trends	Ecuador	Residents across 24 provinces	GRANDATA mobile index; National death registry	Median mobility index, IQR of mobility	Population flow metrics	Epidemiological Outcomes	To evaluate relationship between mobility patterns and excess mortality	Mobility reductions 2–3 weeks prior decreased excess deaths; variability increased it
Doorley et al. (2022)	Mobility trends	Andorra	Entire resident and tourist population	Telecom operator (Andorra Telecom); Full coverage	Entrances, stay-at-home, inter-parish trips, crowding index	Population density metrics	Epidemiological Outcomes	To assess which mobility behaviors are most associated with infection transmission	Inter-community trips and indoor crowding are most correlated with transmission
Gao et al. (2020)	Mobility trends	United States	General US population across counties	SafeGraph anonymized mobile phone data (location pings)	Daily travel distance, home dwell time	Distance- or Time-related metrics	Epidemiological Outcomes	To assess the association between county-level mobility trends and COVID-19 case trajectories	Mobility reduction was significantly associated with slower COVID-19 growth across US counties
Garber et al. (2022)	Mobility trends	United States	Mobile phone users (Apple, Google, Descartes datasets)	Google Mobility Reports, Apple Mobility Trends, Descartes Labs data	Different mobility indicators (driving, walking, visits, distance traveled)	Population density metrics	Mobility & Behavior Outcomes	To compare mobility measures from three datasets and evaluate selection bias implications	Mobility trends were generally consistent, but datasets showed demographic and geographic selection biases
Gatalo et al. (2021)	Mobility trends	United States	US county-level population	Unacast Social Distancing Scorecard (anonymized mobile location data)	Daily distance difference, visits to non-essential places, encounter density	Population density metrics, Distance- or Time-related metrics	Epidemiological Outcomes	To determine how well mobility metrics correlate with COVID-19 case growth across phases	Strong correlation early in the pandemic, but weakened over time as other factors became influential
Gimbrone et al. (2021)	Mobility trends	United States	US county-level populations	Google Mobility Data Social and health outcome data from various federal sources	Google mobility change indicators in workplaces, retail, residential, parks, etc	Population density metrics	Epidemiological Outcomes	To examine associations between reduced mobility and multiple public health and socio-economic outcomes across US counties	Mobility restrictions were linked with reduced transmission, but also correlated with negative economic and mental health outcomes
Gottumukkala et al. (2021)	Mobility trends	United States	US county-level populations	Descartes Labs mobility data (based on mobile pings)	Stay-at-home index; Travel distance deviation index	Distance- or Time-related metrics	Epidemiological Outcomes	To assess the temporal association between mobility and infection rates in three pandemic phases: early outbreak, peak, and reopening	Significant correlation found between reduced mobility and lower infection rates during initial and peak phases, with weakening effect post-reopening
He et al. (2023)	Mobility trends	China	Seniors (60+) crossing SZ-HK border	China Unicom mobile signaling data, border-crossing records	Cross-border trip count, frequency, duration	Population flow metrics	Mobility & Behavior Outcomes	To investigate how COVID-19 influenced cross-border mobility behaviors of the senior population between Shenzhen and Hong Kong	Cross-border movements of seniors decreased by over 90% during the pandemic, with the majority ceasing movement altogether; even post-pandemic, mobility did not fully recover
Iio et al. (2021)	Mobility trends	Japan	Residents in Japan	NTT Docomo mobile phone data	Inter-prefectural inflow/outflow indexes	Population flow metrics	Epidemiological Outcomes	To assess how mobility between prefectures influenced COVID-19 spread during partial NPIs	Higher mobility correlated with higher case counts, particularly outside declared emergency areas
Jiang et al. (2023)	Mobility trends	Taiwan	Adult residents in two age groups (15–59 and ≥60)	Far EasTone Telecom (Taiwan) mobile data	Inter- and intra-district flows by age group	Population flow metrics	Socioeconomic & Health Disparities	To evaluate how mobility patterns by age relate to case incidence before/after NPIs	Inter-district flows had a stronger correlation with spread, especially for seniors
Kephart et al. (2021)	Mobility trends	Argentina, Brazil, Colombia, Guatemala	General populations of selected Latin American countries	Google COVID-19 Mobility Reports	Change in mobility to workplaces, grocery/pharmacy, parks, retail/recreation, residential, transit	Population density metrics	Epidemiological Outcomes	To evaluate the association between changes in mobility and COVID-19 incidence across Latin America	Lower mobility to non-residential locations associated with lower COVID-19 incidence in most countries
Lamb et al. (2021)	Mobility trends	United States	Residents of NYC neighborhoods	Aggregated anonymized cell phone data from SafeGraph	% staying home; movement range	Population density metrics	Epidemiological Outcomes	To examine spatial relationship between socioeconomic/demographic factors, mobility changes, and COVID-19 test positivity in NYC	Neighborhoods with lower income and higher minority populations had less mobility reduction and higher COVID-19 positivity
Lee et al. (2021)	Mobility trends	UK	Mobile phone users in England	Mobile phone CDRs from UK provider (via CKDelta)	Radius of gyration; % mobility reduction	Geographical movement metrics	Socioeconomic & Health Disparities	To examine how SES influenced mobility reduction in England's 2020 lockdown	Higher SES linked with larger reductions; spatial heterogeneity exists
Levin et al. (2021)	Mobility trends	United States	U.S. population using mobile devices	Mobile phone data from SafeGraph and Descartes Labs	Median distance traveled, % staying home, POI visits	Population density metrics	Socioeconomic & Health Disparities	To assess disparities in mobility reduction across income, education, and urbanicity in the U.S	Higher-income and more educated populations reduced mobility more during the pandemic
Liu et al. (2021)	Mobility trends	China and 121 countries	General population via mobile data	Baidu (China), Google (global)	Intra-city, inflow/outflow (China); Google categories (global)	Population flow metrics, Population density metrics	Socioeconomic & Health Disparities	To examine how SES relates to mobility reduction in pandemic	Higher SES linked to more intra-city mobility reduction; inter-city flows driven by government policy
Loisate et al. (2022)	Mobility trends	Zambia	General population (Zambian residents)	Google COVID-19 Mobility Reports	Visits to retail, parks, grocery stores, transit stations, workplaces, and residential areas	Population density metrics	Mobility & Behavior Outcomes	To analyze spatiotemporal variations in mobility during COVID-19 in Zambia using digital mobility data	Mobility declined sharply after NPIs were announced, with heterogeneous recovery patterns by region and sector
Osorio Arjona & De Las Obras-Loscertales Sampériz (2023)	Mobility trends	Spain	General population in Spain	CDRs from National Institute of Statistics (Spain)	Origin-Destination matrices, population estimates	Population flow metrics	Mobility & Behavior Outcomes	To evaluate mobile phone data for population and mobility monitoring during COVID-19 phases	CDR-based estimates closely aligned with demographic trends and revealed spatially distinct behaviors
Ponce-de-Leon et al. (2021)	Mobility trends	Spain	Spanish population by municipality/province	Spanish Ministry of Transport (AMPD), COVID-19 case data from official health authorities	Origin-Destination matrices (hourly, daily); number of trips per person	Population flow metrics	Mobility & Behavior Outcomes	To provide an integrated open-access GIS platform linking mobility and COVID-19 data for Spain	Platform enables visual and analytical correlation of mobility trends with case incidence
Reisch et al. (2021)	Mobility trends	Austria	General Austrian mobile phone users, stratified by gender and age	Anonymized mobile phone metadata (calls + location)	Median radius of gyration (Rg), shopping/recreation visits	Population density metrics, Geographical movement metrics	Socioeconomic & Health Disparities	To assess how COVID-19 influenced gender-specific behavior patterns	Women reduced mobility more, had longer calls, and returned to normal later than men
Valsecchi (2021)	Mobility trends	Mozambique	Mozambican migrants and their origin communities	Mobile phone-derived internal migration networks; DHS and national census	Migration network centrality, in-degree from migrant destinations	Population flow metrics	Epidemiological Outcomes	To examine how internal migration networks influence adult mortality in origin communities	Communities more connected to migrant destinations had lower adult mortality
Venter et al. (2021)	Mobility trends	Norway	General pooulation	Telecom-based mobility tracking from Telenor mobile data; spatial land cover maps	Visits to blue-green spaces (parks, rivers, forests, etc.)	Population density metrics	Epidemiological Outcomes	To assess whether visits to nature/green spaces predicted local COVID-19 transmission	Mobility in nature areas did not predict increased COVID-19 transmission
Verma et al. (2021)	Mobility trends	United States	Urban neighborhood residents by ZIP Code Tabulation Area	SafeGraph GPS foot traffic data; COVID-19 case data from local health departments	Contact Density Index (CDI), Time at Home, Proportion at Home	Population density metrics, Distance- or Time-related metrics	Epidemiological Outcomes	To identify the role of spatiotemporal contact density in driving COVID-19 disparities	Lower-income neighborhoods had higher contact exposure and case growth via CDI
Willberg et al. (2021)	Mobility trends	Finland	Finnish mobile phone users	Aggregated data from 3 mobile network operators	Inter-municipal flows, presence/activity in urban vs rural areas	Population flow metrics	Mobility & Behavior Outcomes	To analyze shifts in population distribution during lockdown using mobile phone data	Urban depopulation and rural increase due to multi-local living during COVID-19 crisis
Xia et al. (2023)	Mobility trends	China (Greater Bay Area)	General population in 9 megacities	Anonymized mobile phone position data from a major telecom provider	Volume Ratio (VR), Distance Ratio (DR), location-specific mobility metrics	Population density metrics, Distance- or Time-related metrics	Epidemiological Outcomes	To quantify impact of mobility reduction on COVID-19 transmission by location, distance, and demographics	Mobility reduction more effective at transit/shopping locations and for longer-distance travel; age 50–59 most sensitive to reductions
Xiong et al. (2020, PNAS)	Mobility trends	United States	All US counties (3,141 counties)	Aggregated mobile device location data (100M monthly active users)	County-level origin-destination (OD) inflow metrics	Population flow metrics	Epidemiological Outcomes	To quantify dynamic relationship between mobility inflow and COVID-19 infections across US counties	Strong positive correlation between mobility inflow and new cases; inflow–infection link intensified in reopened states
Arándiga et al. (2020)	Epidemiological modeling	Spain	General population	Public COVID-19 cases and hospitalization data from Spanish health authorities Mobile phone data from INE (National Statistics Institute) – anonymous cell tower mobility records	Inter-regional mobility flows based on anonymized mobile phone location data Number of trips between autonomous communities	Population flow metrics	Epidemiological Outcomes	To enhance SEIR models by integrating real mobility data to better simulate spatial diffusion of COVID-19 in Spain and to test the effect of mobility restrictions	Inclusion of mobility data significantly improved model fit and prediction of case spread across regions Lockdowns effectively curtailed inter-regional spread Dynamic SEIR models with mobility coupling are valuable for policy simulation
Berke et al. (2022)	Epidemiological modeling	Andorra	General population	Telecoms data from Andorra Telecom (100% subscriber coverage) COVID-19 serology program with >90% population participation	Daily trips within the country Country entrances and exits	Population flow metrics	Epidemiological Outcomes	To demonstrate how mobility and dynamic population changes (using full national telecom data) can improve epidemic modeling and pandemic understanding	Internal trip metrics were less predictive of transmission Country entrance data significantly improved model accuracy Serology testing was likely affected by population movements
Chang et al., 2021	Epidemiological modeling	United States	Residents of 10 major U.S. metropolitan areas	SafeGraph anonymized mobile phone location data; COVID-19 case counts from The New York Times; U.S. Census American Community Survey	Daily visits per capita by demographic subgroups	Population density metrics	Socioeconomic & Health Disparities	To model SARS-CoV-2 spread using granular mobility networks, explain socioeconomic inequities in infections, and evaluate reopening strategies	Lower-income/minority-majority areas faced double higher infection rates (due to smaller mobility reductions and riskier POIs)
Cowley et al. (2021)	Epidemiological modeling	Bangladesh	Confirmed SARS-CoV-2 cases in Bangladesh	Facebook 'Data for Good'; Mobile operator data (3 operators)	Population flows; travel from Dhaka to other regions	Population flow metrics	Socioeconomic & Health Disparities	Map spatial dissemination of SARS-CoV-2 lineages using genomic and mobility data	Mobility out of Dhaka catalyzed the nationwide dissemination of 3 dominant viral lineages
Gan et al. (2020)	Epidemiological modeling	China (Shenzhen)	Residents of Shenzhen during early COVID-19 outbreak	China Unicom mobile phone signaling data	Mobility network centrality, intracity connectivity, trip counts	Population flow metrics	Epidemiological Outcomes	Evaluate intracity pandemic risk by modeling human mobility patterns using mobile phone data	Central and highly connected subdistricts faced higher COVID-19 risk based on modeled infection probabilities
Guan et al. (2021)	Epidemiological modeling	Israel	District-level general population	Anonymized cell phone mobility data (internal movement); Israeli Ministry of Health surveillance data	Internal movement index (within-region travel volume)	Population flow metrics	Epidemiological Outcomes	To forecast near-term COVID-19 outbreak severity at the regional level using mobility-enhanced models	Models incorporating mobility data reduced prediction errors (RMSE) by ~17% for new cases and improved outbreak severity classification
Huang et al. (2021)	Epidemiological modeling	China	Beijing residents across 128 subdistricts	Mobile signaling + POI data	Movement probability, direction, ans stay duration	Population density metrics, Distance- or Time-related metrics	Epidemiological Outcomes	To model intra-urban COVID-19 spread and evaluate effectiveness of spatial NPIs during Beijing’s second outbreak using real mobility data	The model accurately simulated outbreak dynamics; findings suggest increasing testing intensity and easing movement in low-risk zones could optimize control while minimizing disruption
Jia et al. (2020)	Epidemiological modelling	China	Residents moving from Wuhan	Mobile geolocation data from major carrier	Population outflows from Wuhan; flow-weighted risk	Population flow metrics	Epidemiological Outcomes	To model virus spread from Wuhan using mobility data	Outflows explained >90% of early geographic spread patterns
Kain et al. (2021)	Epidemiological modeling	Theoretical (global relevance, no country-specific data)	Simulated populations using real-world mobility patterns	Not based on direct mobile data; uses simulated mobility and stochastic models	Modeled transmission chains; not empirical mobility metrics	0	Mobility & Behavior Outcomes	To model how focusing on transmission heterogeneity and high-mobility individuals affects outbreak suppression	Targeting transmission tail (high-risk mobility individuals) is more effective than blanket NPIs
Kawakami et al. (2023)	Epidemiological modeling	Japan	Japanese population tracked via mobile device location	LocationMind xPop mobile phone data (origin-destination movement)	Intra/inter-prefectural travel volume	Population flow metrics	Epidemiological Outcomes	To examine the relationship between human mobility and a novel infection acceleration indicator (IAI) to predict COVID-19 spread	Mobility correlates with future infection rates (peak CCF lag of 12 days in Tokyo); useful for early detection
Kishore et al. (2022)	Epidemiological modeling	United States	Residents of U.S. counties with >100 COVID-19 cases	Camber Systems (ad-tech aggregated GPS mobile phone data)	Percent change in movement in/out/within counties, radius of gyration, entropy, number of locations visited	Geographical movement metrics	Mobility & Behavior Outcomes	To evaluate how well aggregated mobile phone mobility metrics predict SARS-CoV-2 transmission dynamics (Rt)	Strongest Rt association with movement into counties, but weakened over time and less reliable in rural areas
Lai et al. (2022)	Epidemiological modeling	China	China Wuhan domestic and international travelers	Baidu LBS (GPS, IP, tower, WiFi), IATA airline data	Outflows, netflows, percentage of traveler volumes	Population flow metrics	Epidemiological Outcomes	To estimate the geographic risk of COVID-19 spread from Wuhan before and after the travel ban	59,912 airline travelers left Wuhan before lockdown; risk of spread correlated strongly with reported cases in destination cities
Lu et al. (2021)	Epidemiological modeling	China	Chinese inter-city mobile phone users	Baidu Migration Index (based on Baidu Map location data)	City-level inflow and outflow indices	Population flow metrics	Epidemiological Outcomes	To use inter-city mobility to model spatial COVID-19 risk across China	Population inflow from Wuhan strongly predicted local outbreak risk in other cities
Madden et al. (2021)	Epidemiological modeling	Ireland	Irish population	Mobile phone data (unspecified operator, likely aggregated call data records)	Proportion of population moving between administrative areas; Deprivation Index	Population flow metrics	Epidemiological Outcomes	To analyze how deprivation and mobility influenced the spatial spread of COVID-19	High mobility in more deprived areas contributed more to COVID-19 spread
Müller et al. (2021)	Epidemiological modeling	Germany	Simulated urban population based on Berlin	Telecommunication data from Teralytics, Google, and statistical modeling	Activity chains, contact intensity, transport mode use	Population flow metrics, Population density metrics	Policy & NPI Outcomes	To evaluate effects of contact-reducing NPIs in Berlin using real-world mobility data within a simulation model	Mask use and contact reduction (esp. in leisure) were key to suppressing transmission
Paredes et al. (2022)	Epidemiological modeling	United States	Residents across ZIP-code-level communities in Texas and Louisiana	SARS-CoV-2 genomes (GISAID); mobility data from Cuebiq (anonymized location-based data)	Proximity index (person-to-person interaction probability); radius of gyration	Geographical movement metrics	Mobility & Behavior Outcomes	To understand how local mobility patterns and social interaction structure influence virus transmission and introduction rates	Mobility metrics helped explain heterogeneity in introductions and persistence of SARS-CoV-2 at local levels
Schwabe et al. (2021)	Epidemiological modeling	Switzerland	Nationwide mobile phone users via Swisscom network	Telecommunication metadata (Swisscom), compared with POI data	Inter-regional trip counts; origin-destination matrices	Population flow metrics	Epidemiological Outcomes	To predict COVID-19 spread using telecom-based mobility modeling	Model outperformed baselines by 15.5%; telecom data superior to POI data
Selinger et al. (2021)	Epidemiological modeling	France	French population based on mobile user contact network	Orange Business Services; 40M+ daily connections	Co-location network metrics (node strength, degree, etc.)	Population flow metrics	Epidemiological Outcomes	To predict COVID-19 incidence in French hospitals using dynamic human contact networks	Co-location data improve predictive accuracy of hospital admissions significantly
Shi et al. (2022)	Epidemiological modeling	China	General population in Chinese cities	Tencent LBS open platform mobility data	Inflow, outflow, and travel intensity indexes	Population flow metrics	Epidemiological Outcomes	To develop a machine learning framework for predicting regional COVID-19 transmission risk	Mobility and proximity are significant predictors of transmission risk
Villanueva-Miranda et al. (2022)	Epidemiological modeling	Mexico	General population in 5 Mexican regions	Google Mobility Reports; inter-regional human mobility from INEGI	Interregional human flux; Google mobility changes	Population flow metrics, Population density metrics	Mobility & Behavior Outcomes	To develop a spatially explicit model to forecast spread based on human mobility	Model replicated early pandemic dynamics; inter-regional flux and mobility restrictions impacted outcomes
Yechezkel et al. (2021)	Epidemiological modeling	Israel	Israeli population across 250 regions	Aggregated and anonymized mobile phone data from top telecom provider	Mobility index (>1.5km movement), origin-destination flows, SES-stratified movement	Population flow metrics	Epidemiological Outcomes	To model COVID-19 spread and assess targeted lockdown strategies based on mobility and SES	Localized lockdowns in poor areas more effective than nationwide ones; mobility linked to compliance and transmission
Yücel et al. (2023)	Epidemiological modeling	United States	Simulated population based on real city mobility and income data	SafeGraph mobility data and US Census income data	Network centrality measures (degree, betweenness) from mobility flows	Population flow metrics	Epidemiological Outcomes	To evaluate how urban network structure and income inequality influence pandemic spread and control	Cities with low-income, high-centrality neighborhoods had faster spread; targeted interventions more efficient
Zhou et al. (2020)	Epidemiological modeling	China	Residents of 10 administrative regions of Shenzhen	Aggregated mobile phone sightings from China Unicom	Inter- and intra-region OD flows; proportion moving >250m	Population flow metrics	Epidemiological Outcomes	To model the impact of different types and magnitudes of intracity mobility restrictions on COVID-19 spread	Mobility reductions of 20–60% delayed and flattened epidemic peak significantly; higher reduction yielded longer delays
Amiri, A. (2021)	NPIs	Nordic countries (Denmark, Finland, Iceland, Norway, and Sweden)	General population	Mobility (social distancing) based on cell phone mobility data Daily deaths and infections per 100,000 people Healthcare resources needed (hospital beds, ICU beds, nurses in ICUs/infection wards)	Apple mobility data: driving, walking, and transit trends Google mobility data: retail and recreation, grocery and pharmacy, parks, transit stations, workplaces, and residential categories	Population density metrics	Mobility & Behavior Outcomes	To assess the impact of social distancing, measured through mobility data, on COVID-19 infection, mortality trends, and healthcare resource demandsduring the first wave in the Nordic region.	Mobility significantly decreased after mid-March 2020 in all countries, with earlier and steeper declines in Norway, Denmark, and Finland compared to Sweden. Sweden, which did not impose strict lockdowns, had higher and more prolonged COVID-19 incidence and mortality. There was a negative correlation between reduced mobility and COVID-19 outcomes, particularly in countries with early and strict s…
Badr et al. (2020)	NPIs	United States	Residents in selected counties ( urban & rural areas)	COVID-19 case data from Johns Hopkins University Mobility data from SafeGraph, aggregating anonymized GPS-based data from mobile apps	Percentage change in mobility (based on time spent at home vs. other locations) Daily social distancing score computed from dwell time and visitation	Distance- or Time-related metrics	Epidemiological Outcomes	To examine whether reductions in mobility (as a proxy for social distancing) were associated with lower COVID-19 case growth rates at the county level	Significant correlation between decreased mobility and reduced COVID-19 growth rates Time-lag analysis indicated peak correlation at a 9–12 day delay after mobility changes Social distancing was more effective in counties with early mobility reductions
Barberia et al. (2021)	NPIs	Brazil	General population	Policy data from CGRT-BRFED (a localized version of the Oxford COVID-19 Government Response Tracker) Mobility data from InLoco, covering 60 million smartphone users	% of phones staying in same location during non-work vs. work hours Change in movement patterns across days	Population flow metrics, Population density metrics	Mobility & Behavior Outcomes	To examine whether differences in the stringency of state-level social distancing policies affected population mobility across Brazilian states.	Stringent social distancing policies were significantly associated with reduced population mobility More coherent and comprehensive policies were more effective in increasing adherence to stay-at-home behavior
Bin Kashem et al. (2021)	NPIs	United States	Residents of 99 ZIP codes in Charlotte, NC	SafeGraph mobility data; NC COVID-19 Dashboard; US Census	Proportion of devices staying home daily	Population density metrics	Epidemiological Outcomes	To assess links between social vulnerability, built environment, and mobility/social distancing during COVID-19	Lower-income and minority communities had lower compliance with mobility restrictions and higher case rates
Campbell et al. (2021)	NPIs	New Zealand	General population	Google COVID-19 Community Mobility Reports	Changes in visits to retail, workplaces, parks, etc.	Population density metrics	Mobility & Behavior Outcomes	To describe lockdown-related changes in national mobility and regional variation	Sharp mobility declines during lockdown, with slower rebound in urban areas
Carlitz & Makhura (2021)	NPIs	South Africa	Residents affected by movement restrictions in selected communities	South African government reports; interviews; maps	Movement restrictions, informal travel patterns	Population flow metrics	Mobility & Behavior Outcomes	To examine how South Africa’s lockdown was experienced across social classes and geographies	Mobility restrictions were harder to comply with in informal settlements and for essential workers
Carranza et al. (2022)	NPIs	Chile (Santiago)	Urban residents in high- vs. low-income neighborhoods	ENTEL mobile phone data; municipal COVID data; demographics	Shelter-in-place compliance; inter-zone trip patterns	Population flow metrics, Population density metrics	Mobility & Behavior Outcomes	To assess how social inequality mediates response to shelter-in-place directives	Higher-income areas showed more voluntary compliance; mobility elasticity of infection ~0.5
Castells-Quintana et al. (2024)	NPIs	Colombia (Bogotá)	Urban mobile users in Bogotá	GRANDATA mobile phone pings	Out-of-home movement rates by residence	Population flow metrics	Mobility & Behavior Outcomes	Assess heterogeneity in compliance with lockdowns across neighborhoods	Poorer, denser, and more informal areas had lower compliance with lockdown
Dekker et al. (2023)	NPIs	Netherlands	Entire population of the Netherlands (17 million)	Mobile phone signalling mobility data provided by Mezuro B.V. of aggregated anonymized counts of travels between municipalities	Daily origin-destination (OD) matrices between municipalities	Population flow metrics	Epidemiological Outcomes	To assess whether subnational (provincial-level) application of NPIs could achieve comparable epidemic control as national NPIs while reducing overall societal burden	Subnational NPIs targeting only the most affected provinces could reduce the number of person-days under restrictions by up to 22% without compromising epidemic control, especially when combined with timely intervention triggers and interregional mobility awareness
Gauvin et al. (2021)	NPIs	Italy	Cuebiq mobile phone users in Italy	Cuebiq mobility data (aggregated and anonymized location data)	Radius of gyration; co-location rates	Geographical movement metrics	Mobility & Behavior Outcomes	Analyze how socio-economic variables influenced mobility responses to NPIs	Education, unemployment, and labor market structure were key drivers of mobility reductions
Gibbs et al. (2021)	NPIs	Ghana	General population within selected Ghanaian districts	Google Community Mobility Reports Vodafone Ghana Call Detail Records	Percent change in mobility from baseline (Google) Origin-destination flow metrics (Vodafone CDRs)	Population flow metrics, Population density metrics	Forecasting & Modeling	To evaluate the relationship between human mobility, NPI stringency, and COVID-19 transmission (Rt) across Ghanaian districts	Mobility reductions were associated with declines in Rt during early NPI implementation, but this relationship weakened over time as behavior adapted
Gozzi et al. (2021)	NPIs	Chile	Residents of 37 Santiago comunas (municipalities)	Telefónica Movistar mobile phone data	Inter- and intra-comuna trip frequencies; Contact reduction parameter inferred from mobility	Population flow metrics	Epidemiological Outcomes	To evaluate the impact of NPIs on mobility and transmission, and analyze disparities by socioeconomic status across comunas	Wealthier areas reduced mobility more effectively and had lower disease burden; delayed lockdowns in poorer regions exacerbated disparities
Heiler et al. (2020)	Mobility trends	Austria	General mobile subscribers	Anonymized and aggregated mobile phone data from all major Austrian network providers	Daily average distance traveled; Number of location switches (cell tower area transitions)	Distance- or Time-related metrics	Socioeconomic & Health Disparities	To quantify changes in national and regional mobility behavior during Austria’s first pandemic wave using real-time mobile phone data	Mobility dropped sharply (~50%) after NPIs were implemented, with urban regions showing larger reductions than rural areas
Heiler et al. (2023)	Mobility trends	Austria	Austrian residents with mobile phones	Anonymized location data from mobile phone providers, aggregated via "Invenium" platform	Relative mobility index (distance, stay duration, population density exposure); Aggregated travel flows by distance categories	Population flow metrics	Mobility & Behavior Outcomes	To analyze long-term patterns and regional differences in mobility changes throughout successive lockdown periods in Austria	Mobility initially dropped sharply but adapted with time; later lockdowns saw diminished behavioral change and lower reduction magnitudes
Jeffrey et al. (2020)	Mobility trends	UK	General population in the UK	Vodafone crowd-level aggregated mobile phone data	Relative volume of movements	Population flow metrics	Mobility & Behavior Outcomes	To examine whether aggregated mobility changes predict shifts in COVID-19 transmissibility	Reduced mobility aligned with lower R(t) values across UK
Kamineni et al. (2023)	NPIs	Norway	Norwegian population with mobile phones (Telenor users)	Telenor mobile phone data (tower-based location data)	Mean distance from home (meanDistAway), Time away from home (timeAway), Max distance from home (maxDistAway)	Distance- or Time-related metrics	Mobility & Behavior Outcomes	To assess the effect of non-compulsory and follow-up mandatory COVID-19 NPIs on mobility in urban vs. rural areas	Mandatory measures further reduced mobility in cities; in rural areas, non-mandatory measures already had strong effects
Khataee et al. (2021)	NPIs	14 countries (including USA, UK, Italy, Iran, South Korea)	National populations of included countries	Apple mobility trends, Google mobility reports	Average change in walking, driving, and transit usage; Google activity changes	Population density metrics	Mobility & Behavior Outcomes	To assess how social distancing, inferred from mobility data, influenced COVID-19 spread globally	Mobility reductions significantly correlated with decreased Rt; effects varied by country
Kishore et al. (2020)	Mobility trends	Global scope with examples from various countries	Mobile phone users globally (general population)	Mobile operator CDRs, GPS trace data (from aggregators like SafeGraph, Facebook, etc.)	Nine types including population distribution, time at home, distance traveled, travel between regions, and radius of gyration	Population density metrics, Geographical movement metrics	Mobility & Behavior Outcomes	To define a common framework for mobile phone mobility data to measure physical distancing and inform disease modeling	Proposed standardized metrics and data pipelines for interpreting mobility; stressed the importance of privacy and representativeness
Lai et al. (2021)	NPIs	135 countries and regions globally	General population with mobile device use	Google Aggregated Mobility Dataset, Baidu location data	Standardized domestic and international outflows (pre- vs post-NPI)	Population flow metrics	Mobility & Behavior Outcomes	To quantify the effect of global travel and contact restrictions on mitigating COVID-19 spread	Without NPIs, cases would have increased 97-fold; effectiveness varied by timing, intensity, and region
Long et al. (2023)	NPIs	Canada	General population	Aggregated mobile device location data from Veraset	Interregional trip counts; flow matrices	Population flow metrics	Mobility & Behavior Outcomes	To assess whether regional lockdowns led to increased travel to adjacent unrestricted regions	Localized lockdowns led to substantial movement spillovers to adjacent regions
Luo et al. (2021)	NPIs	China	Mobile phone users in Wuhan	Mobile signaling from Unicom and LBS data from Baidu	Spatiotemporal mobility patterns by user type (commuters, medical-seekers, etc.)	Population flow metrics	Mobility & Behavior Outcomes	To assess how different mobility groups contributed to COVID-19 risk and evaluate lockdown impact in Wuhan	Lockdown limited inter-city spread but failed to suppress intra-city transmission initially due to medical-seeking mobility
Lyu & Takikawa (2022)	NPIs	Japan	Mobile phone users in Tokyo	Mobile tracking data combined with census and venue data	Visits to entertainment venues (proxy for social distancing)	Population density metrics	Socioeconomic & Health Disparities	To examine the dynamics and disparities in social distancing behavior across age groups over time	Youth reduced mobility more, contradicting public perception; second emergency state showed weaker compliance
Nagata et al. (2021)	NPIs	Japan	Residents of 3 metro areas	DOCOMO Mobile Spatial Statistics (estimated grid-level population)	Population ratios (work, nightlife, residential), 7-day moving average index	Population flow metrics	Epidemiological Outcomes	To evaluate the relationship between mobility changes by location type and COVID-19 incidence in Japan	Nightlife mobility showed the strongest association with infection spread; regional variation observed
Pepe et al. (2020)	Mobility trends	Italy	Opted-in smartphone users across Italian provinces	Mobility data from Cuebiq (location intelligence SDK data)	Origin-Destination matrices; Radius of gyration; Proximity network degree	Population flow metrics, Geographical movement metrics	Mobility & Behavior Outcomes	To produce a mobility dataset for monitoring the impact of Italian lockdown measures	Strong reductions observed across all mobility metrics, confirming lockdown effectiveness
Perra (2021)	NPIs	Global		Literature, including mobility data from mobile phones, Google/Apple reports	Varies across studies – general mobility indices, contact matrice	Population flow metrics	Mobility & Behavior Outcomes	To synthesize research evaluating NPIs, especially their effects on transmission via behavior and mobility	Strong evidence that mobility reductions helped control early COVID-19 waves; effect sizes varied
Pullano et al. (2020)	NPIs	France	Residents stratified by age, socioeconomic status, and employment sector	Aggregated and anonymized phone location data from Flux Vision (Orange)	Trip counts (local and long-distance), temporal breakdowns (rush hour, weekdays)	Distance- or Time-related metrics	Socioeconomic & Health Disparities	To quantify the effect of lockdown on travel behavior and identify determinants of mobility reduction	65% overall reduction; strongest in highly affected and affluent regions; mobility drop linked to occupation type and hospital burden
Sabbatini et al. (2024)	NPIs	France	Regional population modeled via hospital data	Orange Flux Vision mobile phone OD matrices; genomic & hospital data	Regional coupling probabilities based on origin-destination mobility	Population flow metrics	Epidemiological Outcomes	To assess how spatial mobility affected NPIs effectiveness in France	Mobility affected cross-regional spread; curfews and lockdowns were effective
Sanchez et al. (2022)	NPIs	United States	General population in state-level	Google COVID-19 Community Mobility Reports	% change in visits to 6 location types incl. workplaces, parks, retail	Population density metrics	Epidemiological Outcomes	To assess if early reductions in mobility led to declines in COVID-19 cases	Reductions in mobility led to case declines after ~21 days; earlier measures more effective
Silva et al. (2021)	NPIs	Brazil	Mobile phone users in Pernambuco	In Loco Company anonymized mobile app location data	Origin-destination matrix; network strength; cluster risk index	Population flow metrics	Policy & NPI Outcomes	To use mobility data to guide isolation barriers based on inter-city risk clusters	Identified high-risk clusters enabling targeted isolation strategies
Szocska et al. (2021)	Mobility trends	Hungary	Entire mobile user base in Hungary (~98% coverage)	CDR data from national mobile operators (Magyar Telekom, Telenor, Vodafone)	Mobility index; Stay-at-home index (based on location change between settlements)	Population flow metrics, Population density metrics	Mobility & Behavior Outcomes	To develop national-level mobility indicators from CDR data for policy response evaluation	Mobility trends corresponded with policy changes; complementary to Google data
Vinceti et al. (2020)	NPIs	Italy	Residents of Lombardy, Veneto, Emilia-Romagna	Teralytics mobile phone tracking data (SIM-based)	Number of journeys per capita per day; trip ≥2 km and ≥1 hr stop	Distance- or Time-related metrics	Epidemiological Outcomes	To assess effectiveness of lockdown timing via mobility reduction and link to COVID-19 incidence	Only the second, tighter lockdown effectively reduced mobility and COVID-19 transmission
Vinceti et al. (2022)	NPIs	Italy	General Italian population	Google COVID-19 Community Mobility Reports	Retail/recreation, workplaces, transit stations, parks, groceries, residential	Population density metrics	Epidemiological Outcomes	To assess correlation between mobility restriction and incidence reduction in Italy	Reductions in mobility, particularly retail/recreation, strongly correlated with lower incidence
Xiong et al. (2020, J R Soc Interface)	Mobility trends	United States	General US population (state-level analysis)	Processed mobile device location data (integrated from multiple providers)	Trips per person, Person-miles traveled (PMT), % staying at home	Population flow metrics, Population density metrics	Mobility & Behavior Outcomes	To assess how human mobility changed in response to state-level stay-at-home policies in the US	Mobility declined spontaneously before orders; policies added ~5% further reduction; ‘mobility floor’ was reached
Yabe et al. (2020)	NPIs	Japan	Tokyo-area mobile phone users	Anonymized mobile phone location data from Yahoo Japan	Radius of gyration, location entropy, home stay rate	Population density metrics, Geographical movement metrics	Mobility & Behavior Outcomes	To evaluate effectiveness of non-compulsory mobility restrictions in reducing movement	Voluntary measures led to >50% reduction in mobility; behavioral responses were strong without legal enforcement
Yarmol-Matusiak et al. (2021)	NPIs	Sweden, Norway, Denmark, Finland	General populations of 4 Nordic countries	Public data (Statista, Google Mobility Reports, national sources)	Relative mobility change from Google (workplace, retail, transit)	Population density metrics	Epidemiological Outcomes	To compare COVID-19 epidemiological indicators across Nordic countries with different NPIs	Sweden had higher mortality and mobility than peers due to delayed, less restrictive policies
Zhang et al. (2023)	Mobility trends	United States	State-level aggregates of US residents	Google Mobility Reports, COVID case data from JHU, policy tracker data	Workplace, retail, parks, residential, transit, grocery mobility % change	Population density metrics	Mobility & Behavior Outcomes	To develop an interactive platform to visualize and correlate mobility patterns and pandemic responses	Mobility strongly associated with cases and policies; urban areas had delayed but sharper mobility shifts
