# Supplementary material for: Mobile phone data analyses for public health research: a scoping review
Source: Front Public Health. 2025 Nov 20;13:1728985. doi: 10.3389/fpubh.2025.1728985 (PMC12675487; doi:10.3389/fpubh.2025.1728985)
Supplement: Supplementary file 3 [file Table_3.xlsx]

## Sheet: Sankey_data source1
Theme	Mobility metrics	Outcome	value
Mobility trends	Population flow metrics	Epidemiological Outcomes	4
Mobility trends	Population flow metrics	Mobility & Behavior Outcomes	7.5
Mobility trends	Population flow metrics	Socioeconomic & Health Disparities	1.5
Mobility trends	Population flow metrics	Policy & NPI Outcomes	0
Mobility trends	Population flow metrics	Forecasting & Modeling	0
Mobility trends	Population density metrics	Epidemiological Outcomes	6.5
Mobility trends	Population density metrics	Mobility & Behavior Outcomes	4.5
Mobility trends	Population density metrics	Socioeconomic & Health Disparities	2
Mobility trends	Population density metrics	Policy & NPI Outcomes	0
Mobility trends	Population density metrics	Forecasting & Modeling	0
Mobility trends	Distance- or Time-related metrics	Epidemiological Outcomes	3.5
Mobility trends	Distance- or Time-related metrics	Mobility & Behavior Outcomes	0
Mobility trends	Distance- or Time-related metrics	Socioeconomic & Health Disparities	1
Mobility trends	Distance- or Time-related metrics	Policy & NPI Outcomes	0
Mobility trends	Distance- or Time-related metrics	Forecasting & Modeling	0
Mobility trends	Geographical movement metrics	Epidemiological Outcomes	0
Mobility trends	Geographical movement metrics	Mobility & Behavior Outcomes	1
Mobility trends	Geographical movement metrics	Socioeconomic & Health Disparities	1.5
Mobility trends	Geographical movement metrics	Policy & NPI Outcomes	0
Mobility trends	Geographical movement metrics	Forecasting & Modeling	0
Epidemiological modeling	Population flow metrics	Epidemiological Outcomes	15
Epidemiological modeling	Population flow metrics	Mobility & Behavior Outcomes	0.5
Epidemiological modeling	Population flow metrics	Socioeconomic & Health Disparities	1
Epidemiological modeling	Population flow metrics	Policy & NPI Outcomes	0.5
Epidemiological modeling	Population flow metrics	Forecasting & Modeling	0
Epidemiological modeling	Population density metrics	Epidemiological Outcomes	0.5
Epidemiological modeling	Population density metrics	Mobility & Behavior Outcomes	0.5
Epidemiological modeling	Population density metrics	Socioeconomic & Health Disparities	1
Epidemiological modeling	Population density metrics	Policy & NPI Outcomes	0.5
Epidemiological modeling	Population density metrics	Forecasting & Modeling	0
Epidemiological modeling	Distance- or Time-related metrics	Epidemiological Outcomes	0.5
Epidemiological modeling	Distance- or Time-related metrics	Mobility & Behavior Outcomes	0
Epidemiological modeling	Distance- or Time-related metrics	Socioeconomic & Health Disparities	0
Epidemiological modeling	Distance- or Time-related metrics	Policy & NPI Outcomes	0
Epidemiological modeling	Distance- or Time-related metrics	Forecasting & Modeling	0
Epidemiological modeling	Geographical movement metrics	Epidemiological Outcomes	0
Epidemiological modeling	Geographical movement metrics	Mobility & Behavior Outcomes	2
Epidemiological modeling	Geographical movement metrics	Socioeconomic & Health Disparities	0
Epidemiological modeling	Geographical movement metrics	Policy & NPI Outcomes	0
Epidemiological modeling	Geographical movement metrics	Forecasting & Modeling	0
NPIs	Population flow metrics	Epidemiological Outcomes	4
NPIs	Population flow metrics	Mobility & Behavior Outcomes	7
NPIs	Population flow metrics	Socioeconomic & Health Disparities	0
NPIs	Population flow metrics	Policy & NPI Outcomes	1
NPIs	Population flow metrics	Forecasting & Modeling	0.5
NPIs	Population density metrics	Epidemiological Outcomes	4
NPIs	Population density metrics	Mobility & Behavior Outcomes	4.5
NPIs	Population density metrics	Socioeconomic & Health Disparities	1
NPIs	Population density metrics	Policy & NPI Outcomes	0
NPIs	Population density metrics	Forecasting & Modeling	0.5
NPIs	Distance- or Time-related metrics	Epidemiological Outcomes	1
NPIs	Distance- or Time-related metrics	Mobility & Behavior Outcomes	1
NPIs	Distance- or Time-related metrics	Socioeconomic & Health Disparities	1
NPIs	Distance- or Time-related metrics	Policy & NPI Outcomes	1
NPIs	Distance- or Time-related metrics	Forecasting & Modeling	0
NPIs	Geographical movement metrics	Epidemiological Outcomes	0
NPIs	Geographical movement metrics	Mobility & Behavior Outcomes	1.5
NPIs	Geographical movement metrics	Socioeconomic & Health Disparities	0
NPIs	Geographical movement metrics	Policy & NPI Outcomes	0
NPIs	Geographical movement metrics	Forecasting & Modeling	0

## Sheet: Sankey_data source2
Source	Target	Size
Mobility trends	Population flow metrics	11
Mobility trends	Population density metrics	13
Mobility trends	Distance- or Time-related metrics	5
Mobility trends	Geographical movement metrics	4
Epidemiological modeling	Population flow metrics	16
Epidemiological modeling	Population density metrics	3
Epidemiological modeling	Distance- or Time-related metrics	1
Epidemiological modeling	Geographical movement metrics	2
NPIs	Population flow metrics	11
NPIs	Population density metrics	11
NPIs	Distance- or Time-related metrics	4
NPIs	Geographical movement metrics	2
Geographical movement metrics	Epidemiological Outcomes	0
Geographical movement metrics	Mobility & Behavior Outcomes	4.5
Geographical movement metrics	Socioeconomic & Health Disparities	1.5
Geographical movement metrics	Policy & NPI Outcomes	0
Geographical movement metrics	Forecasting & Modeling	0
Distance- or Time-related metrics	Epidemiological Outcomes	6
Distance- or Time-related metrics	Mobility & Behavior Outcomes	1
Distance- or Time-related metrics	Socioeconomic & Health Disparities	2
Distance- or Time-related metrics	Policy & NPI Outcomes	0
Distance- or Time-related metrics	Forecasting & Modeling	0
Population flow metrics	Epidemiological Outcomes	23
Population flow metrics	Mobility & Behavior Outcomes	15
Population flow metrics	Socioeconomic & Health Disparities	2.5
Population flow metrics	Policy & NPI Outcomes	1.5
Population flow metrics	Forecasting & Modeling	0.5
Population density metrics	Epidemiological Outcomes	11
Population density metrics	Mobility & Behavior Outcomes	9.5
Population density metrics	Socioeconomic & Health Disparities	4
Population density metrics	Policy & NPI Outcomes	0.5
Population density metrics	Forecasting & Modeling	0.5

## Sheet: Mobility metrics_weight
Study name	Mobility metrics	Category	Main Category	Weights
Cuéllar et al. (2022)	Median mobility index, IQR of mobility	Population flow metrics	Population flow metrics	1
Doorley et al. (2022)	Entrances, stay-at-home, inter-parish trips, crowding index	Population density metrics	Population density metrics	1
Gao et al. (2020)	Daily travel distance, home dwell time	Distance- or Time-related metrics	Distance- or Time-related metrics	1
Garber et al. (2022)	Different mobility indicators (driving, walking, visits, distance traveled)	Population density metrics	Population density metrics	1
Gatalo et al. (2021)	Daily distance difference, visits to non-essential places, encounter density	Population density metrics, Distance- or Time-related metrics	Population density metrics	0.5
Gatalo et al. (2021)	Daily distance difference, visits to non-essential places, encounter density	Population density metrics, Distance- or Time-related metrics	Distance- or Time-related metrics	0.5
Gimbrone et al. (2021)	Google mobility change indicators in workplaces, retail, residential, parks, etc	Population density metrics	Population density metrics	1
Gottumukkala et al. (2021)	Stay-at-home index; Travel distance deviation index	Distance- or Time-related metrics	Distance- or Time-related metrics	1
He et al. (2023)	Cross-border trip count, frequency, duration	Population flow metrics	Population flow metrics	1
Iio et al. (2021)	Inter-prefectural inflow/outflow indexes	Population flow metrics	Population flow metrics	1
Jiang et al. (2023)	Inter- and intra-district flows by age group	Population flow metrics	Population flow metrics	1
Kephart et al. (2021)	Change in mobility to workplaces, grocery/pharmacy, parks, retail/recreation, residential, transit	Population density metrics	Population density metrics	1
Lamb et al. (2021)	% staying home; movement range	Population density metrics	Population density metrics	1
Lee et al. (2021)	Radius of gyration; % mobility reduction	Geographical movement metrics	Geographical movement metrics	1
Levin et al. (2021)	Median distance traveled, % staying home, POI visits	Population density metrics	Population density metrics	1
Liu et al. (2021)	Intra-city, inflow/outflow (China); Google categories (global)	Population flow metrics, Population density metrics	Population flow metrics	0.5
Liu et al. (2021)	Intra-city, inflow/outflow (China); Google categories (global)	Population flow metrics, Population density metrics	Population density metrics	0.5
Loisate et al. (2022)	Visits to retail, parks, grocery stores, transit stations, workplaces, and residential areas	Population density metrics	Population density metrics	1
Osorio Arjona & De Las Obras-Loscertales Sampériz (2023)	Origin-Destination matrices, population estimates	Population flow metrics	Population flow metrics	1
Ponce-de-Leon et al. (2021)	Origin-Destination matrices (hourly, daily); number of trips per person	Population flow metrics	Population flow metrics	1
Reisch et al. (2021)	Median radius of gyration (Rg), shopping/recreation visits	Population density metrics, Geographical movement metrics	Population density metrics	0.5
Reisch et al. (2021)	Median radius of gyration (Rg), shopping/recreation visits	Population density metrics, Geographical movement metrics	Geographical movement metrics	0.5
Valsecchi (2021)	Migration network centrality, in-degree from migrant destinations	Population flow metrics	Population flow metrics	1
Venter et al. (2021)	Visits to blue-green spaces (parks, rivers, forests, etc.)	Population density metrics	Population density metrics	1
Verma et al. (2021)	Contact Density Index (CDI), Time at Home, Proportion at Home	Population density metrics, Distance- or Time-related metrics	Population density metrics	0.5
Verma et al. (2021)	Contact Density Index (CDI), Time at Home, Proportion at Home	Population density metrics, Distance- or Time-related metrics	Distance- or Time-related metrics	0.5
Willberg et al. (2021)	Inter-municipal flows, presence/activity in urban vs rural areas	Population flow metrics	Population flow metrics	1
Xia et al. (2023)	Volume Ratio (VR), Distance Ratio (DR), location-specific mobility metrics	Population density metrics, Distance- or Time-related metrics	Population density metrics	0.5
Xia et al. (2023)	Volume Ratio (VR), Distance Ratio (DR), location-specific mobility metrics	Population density metrics, Distance- or Time-related metrics	Distance- or Time-related metrics	0.5
Xiong et al. (2020, PNAS)	County-level origin-destination (OD) inflow metrics	Population flow metrics	Population flow metrics	1
Arándiga et al. (2020)	Inter-regional mobility flows based on anonymized mobile phone location data Number of trips between autonomous communities	Population flow metrics	Population flow metrics	1
Berke et al. (2022)	Daily trips within the country Country entrances and exits	Population flow metrics	Population flow metrics	1
Chang et al., 2021	Daily visits per capita by demographic subgroups	Population density metrics	Population density metrics	1
Cowley et al. (2021)	Population flows; travel from Dhaka to other regions	Population flow metrics	Population flow metrics	1
Gan et al. (2020)	Mobility network centrality, intracity connectivity, trip counts	Population flow metrics	Population flow metrics	1
Guan et al. (2021)	Internal movement index (within-region travel volume)	Population flow metrics	Population flow metrics	1
Huang et al. (2021)	Movement probability, direction, ans stay duration	Population density metrics, Distance- or Time-related metrics	Population density metrics	0.5
Huang et al. (2021)	Movement probability, direction, ans stay duration	Population density metrics, Distance- or Time-related metrics	Distance- or Time-related metrics	0.5
Jia et al. (2020)	Population outflows from Wuhan; flow-weighted risk	Population flow metrics	Population flow metrics	1
Kain et al. (2021)	Modeled transmission chains; not empirical mobility metrics
Kawakami et al. (2023)	Intra/inter-prefectural travel volume	Population flow metrics	Population flow metrics	1
Kishore et al. (2022)	Percent change in movement in/out/within counties, radius of gyration, entropy, number of locations visited	Geographical movement metrics	Geographical movement metrics	1
Lai et al. (2022)	Outflows, netflows, percentage of traveler volumes	Population flow metrics	Population flow metrics	1
Lu et al. (2021)	City-level inflow and outflow indices	Population flow metrics	Population flow metrics	1
Madden et al. (2021)	Proportion of population moving between administrative areas; Deprivation Index	Population flow metrics	Population flow metrics	1
Müller et al. (2021)	Activity chains, contact intensity, transport mode use	Population flow metrics, Population density metrics	Population flow metrics	0.5
Müller et al. (2021)	Activity chains, contact intensity, transport mode use	Population flow metrics, Population density metrics	Population density metrics	0.5
Paredes et al. (2022)	Proximity index (person-to-person interaction probability); radius of gyration	Geographical movement metrics	Geographical movement metrics	1
Schwabe et al. (2021)	Inter-regional trip counts; origin-destination matrices	Population flow metrics	Population flow metrics	1
Selinger et al. (2021)	Co-location network metrics (node strength, degree, etc.)	Population flow metrics	Population flow metrics	1
Shi et al. (2022)	Inflow, outflow, and travel intensity indexes	Population flow metrics	Population flow metrics	1
Villanueva-Miranda et al. (2022)	Interregional human flux; Google mobility changes	Population flow metrics, Population density metrics	Population flow metrics	0.5
Villanueva-Miranda et al. (2022)	Interregional human flux; Google mobility changes	Population flow metrics, Population density metrics	Population density metrics	0.5
Yechezkel et al. (2021)	Mobility index (>1.5km movement), origin-destination flows, SES-stratified movement	Population flow metrics	Population flow metrics	1
Yücel et al. (2023)	Network centrality measures (degree, betweenness) from mobility flows	Population flow metrics	Population flow metrics	1
Zhou et al. (2020)	Inter- and intra-region OD flows; proportion moving >250m	Population flow metrics	Population flow metrics	1
Amiri, A. (2021)	Apple mobility data: driving, walking, and transit trends Google mobility data: retail and recreation, grocery and pharmacy, parks, transit stations, workplaces, and residential categories	Population density metrics	Population density metrics	1
Badr et al. (2020)	Percentage change in mobility (based on time spent at home vs. other locations) Daily social distancing score computed from dwell time and visitation	Distance- or Time-related metrics	Distance- or Time-related metrics	1
Barberia et al. (2021)	% of phones staying in same location during non-work vs. work hours Change in movement patterns across days	Population flow metrics, Population density metrics	Population flow metrics	0.5
Barberia et al. (2021)	% of phones staying in same location during non-work vs. work hours Change in movement patterns across days	Population flow metrics, Population density metrics	Population density metrics	0.5
Bin Kashem et al. (2021)	Proportion of devices staying home daily	Population density metrics	Population density metrics	1
Campbell et al. (2021)	Changes in visits to retail, workplaces, parks, etc.	Population density metrics	Population density metrics	1
Carlitz & Makhura (2021)	Movement restrictions, informal travel patterns	Population flow metrics	Population flow metrics	1
Carranza et al. (2022)	Shelter-in-place compliance; inter-zone trip patterns	Population flow metrics, Population density metrics	Population flow metrics	0.5
Carranza et al. (2022)	Shelter-in-place compliance; inter-zone trip patterns	Population flow metrics, Population density metrics	Population density metrics	0.5
Castells-Quintana et al. (2024)	Out-of-home movement rates by residence	Population flow metrics	Population flow metrics	1
Dekker et al. (2023)	Daily origin-destination (OD) matrices between municipalities	Population flow metrics	Population flow metrics	1
Gauvin et al. (2021)	Radius of gyration; co-location rates	Geographical movement metrics	Geographical movement metrics	1
Gibbs et al. (2021)	Percent change in mobility from baseline (Google) Origin-destination flow metrics (Vodafone CDRs)	Population flow metrics, Population density metrics	Population flow metrics	0.5
Gibbs et al. (2021)	Percent change in mobility from baseline (Google) Origin-destination flow metrics (Vodafone CDRs)	Population flow metrics, Population density metrics	Population density metrics	0.5
Gozzi et al. (2021)	Inter- and intra-comuna trip frequencies; Contact reduction parameter inferred from mobility	Population flow metrics	Population flow metrics	1
Heiler et al. (2020)	Daily average distance traveled; Number of location switches (cell tower area transitions)	Distance- or Time-related metrics	Distance- or Time-related metrics	1
Heiler et al. (2023)	Relative mobility index (distance, stay duration, population density exposure); Aggregated travel flows by distance categories	Population flow metrics	Population flow metrics	1
Jeffrey et al. (2020)	Relative volume of movements	Population flow metrics	Population flow metrics	1
Kamineni et al. (2023)	Mean distance from home (meanDistAway), Time away from home (timeAway), Max distance from home (maxDistAway)	Distance- or Time-related metrics	Distance- or Time-related metrics	1
Khataee et al. (2021)	Average change in walking, driving, and transit usage; Google activity changes	Population density metrics	Population density metrics	1
Kishore et al. (2020)	Nine types including population distribution, time at home, distance traveled, travel between regions, and radius of gyration	Population density metrics, Geographical movement metrics	Population density metrics	0.5
Kishore et al. (2020)	Nine types including population distribution, time at home, distance traveled, travel between regions, and radius of gyration	Population density metrics, Geographical movement metrics	Geographical movement metrics	0.5
Lai et al. (2021)	Standardized domestic and international outflows (pre- vs post-NPI)	Population flow metrics	Population flow metrics	1
Long et al. (2023)	Interregional trip counts; flow matrices	Population flow metrics	Population flow metrics	1
Luo et al. (2021)	Spatiotemporal mobility patterns by user type (commuters, medical-seekers, etc.)	Population flow metrics	Population flow metrics	1
Lyu & Takikawa (2022)	Visits to entertainment venues (proxy for social distancing)	Population density metrics	Population density metrics	1
Nagata et al. (2021)	Population ratios (work, nightlife, residential), 7-day moving average index	Population flow metrics	Population flow metrics	1
Pepe et al. (2020)	Origin-Destination matrices; Radius of gyration; Proximity network degree	Population flow metrics, Geographical movement metrics	Population flow metrics	0.5
Pepe et al. (2020)	Origin-Destination matrices; Radius of gyration; Proximity network degree	Population flow metrics, Geographical movement metrics	Geographical movement metrics	0.5
Perra (2021)	Varies across studies – general mobility indices, contact matrice	Population flow metrics	Population flow metrics	1
Pullano et al. (2020)	Trip counts (local and long-distance), temporal breakdowns (rush hour, weekdays)	Distance- or Time-related metrics	Distance- or Time-related metrics	1
Sabbatini et al. (2024)	Regional coupling probabilities based on origin-destination mobility	Population flow metrics	Population flow metrics	1
Sanchez et al. (2022)	% change in visits to 6 location types incl. workplaces, parks, retail	Population density metrics	Population density metrics	1
Silva et al. (2021)	Origin-destination matrix; network strength; cluster risk index	Population flow metrics	Population flow metrics	1
Szocska et al. (2021)	Mobility index; Stay-at-home index (based on location change between settlements)	Population flow metrics, Population density metrics	Population flow metrics	0.5
Szocska et al. (2021)	Mobility index; Stay-at-home index (based on location change between settlements)	Population flow metrics, Population density metrics	Population density metrics	0.5
Vinceti et al. (2020)	Number of journeys per capita per day; trip ≥2 km and ≥1 hr stop	Distance- or Time-related metrics	Distance- or Time-related metrics	1
Vinceti et al. (2022)	Retail/recreation, workplaces, transit stations, parks, groceries, residential	Population density metrics	Population density metrics	1
Xiong et al. (2020, J R Soc Interface)	Trips per person, Person-miles traveled (PMT), % staying at home	Population flow metrics, Population density metrics	Population flow metrics	0.5
Xiong et al. (2020, J R Soc Interface)	Trips per person, Person-miles traveled (PMT), % staying at home	Population flow metrics, Population density metrics	Population density metrics	0.5
Yabe et al. (2020)	Radius of gyration, location entropy, home stay rate	Population density metrics, Geographical movement metrics	Population density metrics	0.5
Yabe et al. (2020)	Radius of gyration, location entropy, home stay rate	Population density metrics, Geographical movement metrics	Geographical movement metrics	0.5
Yarmol-Matusiak et al. (2021)	Relative mobility change from Google (workplace, retail, transit)	Population density metrics	Population density metrics	1
Zhang et al. (2023)	Workplace, retail, parks, residential, transit, grocery mobility % change	Population density metrics	Population density metrics	1
Summary			Population flow metrics	42.5
			Population density metrics	25.5
			Geographical movement metrics	6
			Distance- or Time-related metrics	9
